# Supplementary material for: Decoding Biodiversity in Baiyangdian Lake: A DNA Barcode Reference Library for Aquatic Insects
Source: Insects. 2026 Jan 1;17(1):60. doi: 10.3390/insects17010060 (PMC12841666; doi:10.3390/insects17010060)
Supplement: Supplementary file 1 [file insects-17-00060-s001.zip]

Archive with 3 entries (2 files):
- Supplementary File/
- Supplementary File/Table S1.pdf
- __MACOSX/Supplementary File/._Table S1.pdf
